# Supplementary material for: Biochemical and neurophysiological effects of deficiency of the mitochondrial import protein TIMM50
Source: eLife. 2024 Dec 16;13:RP99914. doi: 10.7554/eLife.99914 (PMC11649234; doi:10.7554/eLife.99914)
Supplement: Figure 2—source data 2. [file elife-99914-fig2-data2.zip]

Archive with 85 entries (84 files):
- Figure 2-source data 2/
- Figure 2-source data 2/Aconitase-2 rep1.tif
- Figure 2-source data 2/Aconitase-2 rep2.tif
- Figure 2-source data 2/Aconitase-2 rep3.tif
- Figure 2-source data 2/Aconitase-2 Tubulin rep1.tif
- Figure 2-source data 2/Aconitase-2 Tubulin rep2.tif
- Figure 2-source data 2/Aconitase-2 Tubulin rep3.tif
- Figure 2-source data 2/mtHsp60 rep1.tif
- Figure 2-source data 2/mtHsp60 rep2.tif
- Figure 2-source data 2/mtHsp60 rep3.tif
- Figure 2-source data 2/mtHsp60 Tubulin rep1.tif
- Figure 2-source data 2/mtHsp60 Tubulin rep2.tif
- Figure 2-source data 2/mtHsp60 Tubulin rep3.tif
- Figure 2-source data 2/Pam16 rep1.tif
- Figure 2-source data 2/Pam16 rep2.tif
- Figure 2-source data 2/Pam16 rep3.tif
- Figure 2-source data 2/Pam16 Tubulin rep1.tif
- Figure 2-source data 2/Pam16 Tubulin rep2.tif
- Figure 2-source data 2/Pam16 Tubulin rep3.tif
- Figure 2-source data 2/TIMM17A rep1.tif
- Figure 2-source data 2/TIMM17A rep2.tif
- Figure 2-source data 2/TIMM17A rep3.tif
- Figure 2-source data 2/TIMM17A rep4.tif
- Figure 2-source data 2/TIMM17A Tubulin rep1.tif
- Figure 2-source data 2/TIMM17A Tubulin rep2.tif
- Figure 2-source data 2/TIMM17A Tubulin rep3.tif
- Figure 2-source data 2/TIMM17A Tubulin rep4.tif
- Figure 2-source data 2/TIMM17B rep1.tif
- Figure 2-source data 2/TIMM17B rep2.tif
- Figure 2-source data 2/TIMM17B rep3.tif
- Figure 2-source data 2/TIMM17B Tubulin rep1.tif
- Figure 2-source data 2/TIMM17B Tubulin rep2.tif
- Figure 2-source data 2/TIMM17B Tubulin rep3.tif
- Figure 2-source data 2/TIMM21 rep1.tif
- Figure 2-source data 2/TIMM21 rep2.tif
- Figure 2-source data 2/TIMM21 rep3.tif
- Figure 2-source data 2/TIMM21 Tubulin rep1.tif
- Figure 2-source data 2/TIMM21 Tubulin rep2.tif
- Figure 2-source data 2/TIMM21 Tubulin rep3.tif
- Figure 2-source data 2/TIMM23 rep1.tif
- Figure 2-source data 2/TIMM23 rep2.tif
- Figure 2-source data 2/TIMM23 rep3.tif
- Figure 2-source data 2/TIMM23 Tubulin rep1.tif
- Figure 2-source data 2/TIMM23 Tubulin rep2.tif
- Figure 2-source data 2/TIMM23 Tubulin rep3.tif
- Figure 2-source data 2/TIMM44 rep1.tif
- Figure 2-source data 2/TIMM44 rep2.tif
- Figure 2-source data 2/TIMM44 rep3.tif
- Figure 2-source data 2/TIMM44 Tubulin rep1.tif
- Figure 2-source data 2/TIMM44 Tubulin rep2.tif
- Figure 2-source data 2/TIMM44 Tubulin rep3.tif
- Figure 2-source data 2/TIMM50 rep1.tif
- Figure 2-source data 2/TIMM50 rep10.tif
- Figure 2-source data 2/TIMM50 rep11-14.tif
- Figure 2-source data 2/TIMM50 rep2.tif
- Figure 2-source data 2/TIMM50 rep3.tif
- Figure 2-source data 2/TIMM50 rep4.tif
- Figure 2-source data 2/TIMM50 rep5.tif
- Figure 2-source data 2/TIMM50 rep6.tif
- Figure 2-source data 2/TIMM50 rep7.tif
- Figure 2-source data 2/TIMM50 rep8.tif
- Figure 2-source data 2/TIMM50 rep9.tif
- Figure 2-source data 2/TIMM50 Tubulin rep1.tif
- Figure 2-source data 2/TIMM50 Tubulin rep10.tif
- Figure 2-source data 2/TIMM50 Tubulin rep11-14.tif
- Figure 2-source data 2/TIMM50 Tubulin rep2.tif
- Figure 2-source data 2/TIMM50 Tubulin rep3.tif
- Figure 2-source data 2/TIMM50 Tubulin rep4.tif
- Figure 2-source data 2/TIMM50 Tubulin rep5.tif
- Figure 2-source data 2/TIMM50 Tubulin rep6.tif
- Figure 2-source data 2/TIMM50 Tubulin rep7.tif
- Figure 2-source data 2/TIMM50 Tubulin rep8.tif
- Figure 2-source data 2/TIMM50 Tubulin rep9.tif
- Figure 2-source data 2/TOMM20 rep1.tif
- Figure 2-source data 2/TOMM20 rep2.tif
- Figure 2-source data 2/TOMM20 rep3.tif
- Figure 2-source data 2/TOMM20 Tubulin rep1.tif
- Figure 2-source data 2/TOMM20 Tubulin rep2.tif
- Figure 2-source data 2/TOMM20 Tubulin rep3.tif
- Figure 2-source data 2/TOMM40 rep1.tif
- Figure 2-source data 2/TOMM40 rep2.tif
- Figure 2-source data 2/TOMM40 rep3.tif
- Figure 2-source data 2/TOMM40 Tubulin rep1.tif
- Figure 2-source data 2/TOMM40 Tubulin rep2.tif
- Figure 2-source data 2/TOMM40 Tubulin rep3.tif
