# Supplementary material for: Biochemical and neurophysiological effects of deficiency of the mitochondrial import protein TIMM50
Source: eLife. 2024 Dec 16;13:RP99914. doi: 10.7554/eLife.99914 (PMC11649234; doi:10.7554/eLife.99914)
Supplement: Figure 3—figure supplement 2—source data 1. [file elife-99914-fig3-figsupp2-data1.zip]

Archive with 1 entries (1 files):
- Figure 3-figure supplement 2-source data 1.pdf
