# Supplementary material for: Biochemical and neurophysiological effects of deficiency of the mitochondrial import protein TIMM50
Source: eLife. 2024 Dec 16;13:RP99914. doi: 10.7554/eLife.99914 (PMC11649234; doi:10.7554/eLife.99914)
Supplement: Figure 3—figure supplement 2—source data 2. [file elife-99914-fig3-figsupp2-data2.zip]

Archive with 13 entries (12 files):
- Figure 3-figure supplement 2-source data 2/
- Figure 3-figure supplement 2-source data 2/ALDH2 Actin rep2.tif
- Figure 3-figure supplement 2-source data 2/ALDH2 Actin rep3.tif
- Figure 3-figure supplement 2-source data 2/ALDH2 GAPDH rep1.tif
- Figure 3-figure supplement 2-source data 2/ALDH2 rep1.tif
- Figure 3-figure supplement 2-source data 2/ALDH2 rep2.tif
- Figure 3-figure supplement 2-source data 2/ALDH2 rep3.tif
- Figure 3-figure supplement 2-source data 2/GRSF1 Actin rep1.tif
- Figure 3-figure supplement 2-source data 2/GRSF1 Actin rep2.tif
- Figure 3-figure supplement 2-source data 2/GRSF1 Actin rep3.tif
- Figure 3-figure supplement 2-source data 2/GRSF1 rep1.tif
- Figure 3-figure supplement 2-source data 2/GRSF1 rep2.tif
- Figure 3-figure supplement 2-source data 2/GRSF1 rep3.tif
