# Supplementary material for: Biochemical and neurophysiological effects of deficiency of the mitochondrial import protein TIMM50
Source: eLife. 2024 Dec 16;13:RP99914. doi: 10.7554/eLife.99914 (PMC11649234; doi:10.7554/eLife.99914)
Supplement: Figure 3—figure supplement 3—source data 2. [file elife-99914-fig3-figsupp3-data2.zip]

Archive with 7 entries (6 files):
- Figure 3-supplement 3-source data 2/
- Figure 3-supplement 3-source data 2/OXA1 Actin rep1.tif
- Figure 3-supplement 3-source data 2/OXA1 Actin rep2.tif
- Figure 3-supplement 3-source data 2/OXA1 Actin rep3.tif
- Figure 3-supplement 3-source data 2/OXA1 rep1.tif
- Figure 3-supplement 3-source data 2/OXA1 rep2.tif
- Figure 3-supplement 3-source data 2/OXA1 rep3.tif
