# Supplementary material for: Biochemical and neurophysiological effects of deficiency of the mitochondrial import protein TIMM50
Source: eLife. 2024 Dec 16;13:RP99914. doi: 10.7554/eLife.99914 (PMC11649234; doi:10.7554/eLife.99914)
Supplement: Supplementary file 3. — Scr control neurons and TIMM50 knockdown (KD) neurons co-transfected with the corresponding control/KD plasmid and mito-DsRed plasmid. The cells were imaged for 5 min with a 3 s interval between each image. The videos displayed are sped up by ~15x. [file elife-99914-supp3.zip]

Archive with 1 entries (1 files):
- Video_1.pptx
